# Supplementary material for: Detection of the LINE-1 retrotransposon RNA-binding protein ORF1p in different anatomical regions of the human brain
Source: Mob DNA. 2017 Nov 22;8:17. doi: 10.1186/s13100-017-0101-4 (PMC5700708; doi:10.1186/s13100-017-0101-4)
Supplement: Supplementary file 1 — Supplementary text and Figures S1-S3. (ZIP 1116 kb) [file 13100_2017_101_MOESM1_ESM.zip]

Archive with 2 entries (2 files):
- Supple Figures _Sur et al RRsub.pptx
- Supple text_ Sur et al RRsub.doc
